# Supplementary material for: Dopamine System, NMDA Receptor and EGF Family Expressions in Brain Structures of Bl6 and 129Sv Strains Displaying Different Behavioral Adaptation
Source: Brain Sci. 2021 May 29;11(6):725. doi: 10.3390/brainsci11060725 (PMC8227283; doi:10.3390/brainsci11060725)
Supplement: Supplementary file 1 [file brainsci-11-00725-s001.zip]

Archive with 1 entries (1 files):
- brainsci-1218007-SI.pdf
